# Supplementary material for: Identification of a core set of rhizobial infection genes using data from single cell-types
Source: Front Plant Sci. 2015 Jul 28;6:575. doi: 10.3389/fpls.2015.00575 (PMC4517396; doi:10.3389/fpls.2015.00575)
Supplement: Supplementary file 1 [file Table_1.XLSX]

## Sheet: Table S1
Table S1. Genes induced in root hairs of rhizobially infected plants that are found in clusters 2-4
				(data from Roux et al. 2014)
						% total reads in each sample
Gene model	affymetrix probe	Column1	classification	cluster	total reads LCM (deseq normalized)	ZI%	FIID%	FIIP%	IZ%	ZIII%
Medtr4g106870.1	Mtr.37824.1.S1_at	1-deoxy-D-xylulose 5-phosphate reductoisomerase	isoprenoid biosynthesis, nonmevalonate pathway (MEP pathway)	2	3835.17	53.4776	23.1538	12.4178	6.43949	4.5113
Medtr4g074350.1	Mtr.10571.1.S1_at	delta(24)-sterol reductase-like protein	steroid biosynthesis	3	13946.7	28.1687	37.7135	22.8797	5.76909	5.46907
Medtr1g070135.1	Mtr.9867.1.S1_at	hyoscyamine 6-dioxygenase-like protein	alkaloid biosynthesis ii	4	992.521	37.94	38.9978	15.0407	5.42697	2.59455
Medtr0549s0010.1	Mtr.28492.1.S1_at	S-type anion channel SLAH3 protein, putative	anion channel	4	357.789	45.8051	34.1261	12.066	5.32374	2.679
Medtr1g018205.1	Mtr.6137.1.S1_at	porin/voltage-dependent anion-selective channel protein	anion channel	4	1287.9	36.5582	29.6414	13.7019	2.83193	17.2666
Medtr5g016320.1	Mtr.40263.1.S1_at	indole-3-acetic acid-amido synthetase	auxin	3	2594.02	21.1054	55.8334	15.8913	0.912903	6.25699
Medtr1g094960.1	Mtr.39233.1.S1_at	auxin response factor, putative	auxin signalling	2	368.408	63.0365	27.6197	3.97324	1.09588	4.27465
Medtr8g067530.1	Mtr.10506.1.S1_at	auxin-responsive AUX/IAA family protein	auxin signalling	2	1646.02	44.5356	19.1568	9.52821	12.5388	14.2406
Medtr5g012870.1	Mtr.17256.1.S1_s_at	auxin canalisation protein	auxin-related	4	1012.29	47.6902	30.4142	6.50306	4.89801	10.4945
Medtr4g478140.1	Mtr.35647.1.S1_at	S-norcoclaurine synthase-like protein	benzylisoquinoline alkaloid biosynthesis.	2	84.8443	69.0447	22.8452	4.70706	0.910095	2.49293
Medtr3g078410.1	Mtr.32080.1.S1_at	alpha-N-acetylglucosaminidase family protein	breakdown of N-acetyloglucosamines	4	406.908	46.5251	38.8079	10.9532	0.999062	2.71467
Medtr1g083960.1	Mtr.46078.1.S1_s_at	calreticulin	calcium storage	3	41712.3	19.9269	28.2881	36.1664	9.95056	5.66796
Medtr1g081290.1	Mtr.51204.1.S1_at	zeta-carotene desaturase	carotenoids	4	2689.29	48.3103	26.0368	7.38119	6.61514	11.6566
Medtr1g471050.1	Mtr.11343.1.S1_at	beta-carotene isomerase D27	carotenoids	2	1135.85	65.8964	31.5938	2.13233	0.257052	0.120374
Medtr3g109610.1	Mtr.37123.1.S1_s_at	carotenoid cleavage dioxygenase	carotenoids	4	153.818	43.947	46.5345	6.13915	2.74929	0.63007
Medtr5g025610.1	Mtr.8870.1.S1_at	cytochrome P450 family ABA 8'-hydroxylase	carotenoids	4	648.882	39.0355	34.8059	11.0971	12.8298	2.23166
Medtr8g097190.1	Mtr.18871.1.S1_at	15-cis-zeta-carotene isomerase	carotenoids	4	1739.75	40.9961	38.6143	7.33942	1.65245	11.3978
Medtr6g052300.1	Mtr.23516.1.S1_at	CBS domain protein	CBS1	2	733.46	60.1096	38.6475	1.00776	0.235118	0
Medtr1g047370.1	Mtr.8573.1.S1_at	pectate lyase family protein	cell wall	2	568.585	70.1912	20.3963	7.44339	0.870156	1.09899
Medtr2g062560.1	Mtr.31919.1.S1_at	glycoside hydrolase family 20 domain protein	cell wall	3	346.978	4.98968	61.3196	32.6797	0	1.0111
Medtr3g008760.1	Mtr.11288.1.S1_at	plant invertase/pectin methylesterase inhibitor	cell wall	2	644.405	62.8893	36.0452	1.06548	0	0
Medtr3g010330.1	Mtr.45092.1.S1_at	glycosyl hydrolase family 9 protein	cell wall	2	752.442	52.2106	43.3763	1.70743	2.0207	0.684995
Medtr7g108875.1	Mtr.43259.1.S1_at	pectinesterase/pectinesterase inhibitor, putative	cell wall	2	116.673	63.2985	16.7959	18.6638	0.43939	0.802386
Medtr8g023150.1	Mtr.46654.1.S1_at	pectinesterase/pectinesterase inhibitor	cell wall	4	4486	39.332	28.1639	21.9267	5.35383	5.22363
Medtr8g072010.1	Mtr.40699.1.S1_at	pectinacetylesterase family protein	cell wall	4	1887.93	44.585	45.6294	9.78552	0	0
Medtr8g099410.1	Mtr.43131.1.S1_at	endo-1,4-beta-glucanase	cell wall	3	8529.1	28.8369	54.1462	14.3364	1.60257	1.07795
Medtr8g104765.1	Mtr.8633.1.S1_at	plant invertase/pectin methylesterase inhibitor	cell wall	3	2070.27	19.7993	33.3777	17.4924	21.805	7.52561
Medtr3g086320.1	Mtr.26489.1.S1_at	pectate lyase family protein	cell wall	2	2464.54	58.7885	39.7785	1.24222	0.0436633	0.147114
Medtr4g087980.1	Mtr.38897.1.S1_at	pectinesterase/pectinesterase inhibitor	cell wall	4	2424.66	45.4491	40.428	11.2735	2.84939	0
Medtr4g094285.1	Mtr.10187.1.S1_at	beta-xylosidase/alpha-L-arabinofuranosidase-like protein	cell wall	2	3153.29	61.0788	22.2997	13.2774	3.14073	0.203484
Medtr7g059290.1	Mtr.42822.1.S1_at	pectate lyase-like protein	cell wall	4	1736.18	49.8128	38.1333	4.68898	3.81616	3.54874
Medtr7g093530.1	Mtr.8522.1.S1_at	xyloglucan endotransglucosylase/hydrolase family protein	cell wall	3	545.909	20.3433	28.7816	40.8962	2.15199	7.82686
Medtr1g030650.1	Mtr.43846.1.S1_at	TCP-1/cpn60 chaperonin family protein	chaperonin	4	5522.75	44.1788	30.5757	10.8976	5.52187	8.82597
Medtr1g090130.1	Mtr.8561.1.S1_at	TCP-1/cpn60 chaperonin family protein	chaperonin	4	8409.66	34.2634	30.5407	16.0663	4.96225	14.1674
Medtr4g057970.1	Mtr.31663.1.S1_s_at	ruBisCO large subunit-binding protein protein	chaperonin	4	6049.48	37.666	30.073	16.1379	5.9794	10.1437
Medtr4g124910.1	Mtr.18483.1.S1_at	GroES chaperonin	chaperonin	4	3987.2	36.196	27.2814	17.8279	9.37997	9.31466
Medtr5g087560.1	Mtr.43794.1.S1_s_at	TCP-1/cpn60 chaperonin family protein	chaperonin	4	6164.05	45.353	35.5907	10.315	1.37701	7.36438
Medtr6g034550.1	Mtr.4938.1.S1_at	HSP90 co-chaperone	chaperonin	4	1794.52	52.3017	37.2252	7.44848	1.79116	1.23351
Medtr7g092380.1	Mtr.17949.1.S1_at	chaperone DnaJ domain protein	chaperonin	4	608.919	50.07	40.2187	7.15275	0.875485	1.68309
Medtr8g016370.1	Mtr.38748.1.S1_at	chaperonin CPN60-like protein	chaperonin	2	457.56	59.1347	39.2066	0.189244	1.01839	0.451019
Medtr4g073080.1	Mtr.47032.1.S1_at	nucleosome/chromatin assembly factor group protein	chromatin	2	2339.78	53.7587	29.5352	8.67302	3.20144	4.83166
Medtr5g006600.1	Mtr.21224.1.S1_at	RNA-directed DNA methylation protein	chromatin	2	424.15	61.7205	28.481	3.88888	3.67434	2.23531
Medtr5g020000.1	Mtr.10278.1.S1_at	chromatin-remodeling complex ATPase chain, putative	chromatin	4	2155.35	45.2042	30.7127	16.3751	3.86568	3.84242
Medtr4g113280.1	Mtr.42237.1.S1_at	3-ketoacyl-CoA synthase-like protein	cuticular wax and suberin biosynthesis	4	834.342	49.9213	35.0253	11.9705	2.41899	0.663975
	Mtr.3183.1.S1_at	cysteine rich	cysteine rich	2	438.425	53.7544	16.1647	13.3621	6.2757	10.4431
	Mtr.13269.1.S1_at	cysteine rich	cysteine rich	3	284831	22.8499	39.489	20.0289	14.4619	3.1703
	Mtr.37440.1.S1_at	cysteine rich	cysteine rich	3	2385.49	21.1753	43.9244	16.0423	16.0091	2.84894
	Mtr.37500.1.S1_at	cysteine rich	cysteine rich	3	5479.45	7.29498	70.3809	21.9521	0.108997	0.263006
Medtr4g088285.1	Mtr.29555.1.S1_at	late nodulin	cysteine-rich	3	23112.1	15.2124	79.8513	4.76031	0.0997079	0.0763453
Medtr1g064260.1	Mtr.50458.1.S1_at	cytokinin riboside 5'-monophosphate phosphoribohydrolase	Cytokinin	3	2704.98	6.70507	43.8528	29.0769	2.49624	17.869
Medtr5g036480.1	Mtr.9656.1.S1_at	two-component response regulator ARR3-like protein	cytokinin	3	5349.46	1.09351	62.3873	33.8016	1.63347	1.08413
Medtr1g012360.1	Mtr.50218.1.S1_s_at	kinesin-associated protein	cytoskeleton	4	1836.77	42.1139	26.1303	16.3077	5.38318	10.0649
Medtr2g048210.1	Mtr.13106.1.S1_at	outer arm dynein light chain 1	cytoskeleton	4	2383.49	41.9135	25.5726	14.124	7.65751	10.7325
Medtr4g074160.1	Mtr.7093.1.S1_at	centromere/microtubule-binding protein	cytoskeleton	4	6168.73	45.5354	29.2883	18.9595	1.66907	4.54775
Medtr4g108330.1	Mtr.19730.1.S1_s_at	RP/EB family microtubule-associated protein	cytoskeleton	2	3673.41	48.1762	29.8959	8.54862	11.0851	2.29416
Medtr4g133890.1	Mtr.2055.1.S1_at	myosin II heavy chain family protein	cytoskeleton	4	1058.21	45.8093	37.8995	11.7274	1.65531	2.90853
Medtr7g089120.1	Mtr.40026.1.S1_at	tubulin beta-1 chain	cytoskeleton	4	9583.8	47.0084	30.3963	9.97635	5.79222	6.82669
Medtr8g089560.1	Mtr.9281.1.S1_at	RPM1-interacting protein 4 (RIN4) family protein	defence	2	1604.67	57.3558	26.4108	4.84609	3.46145	7.92592
Medtr3g031040.1	Mtr.45460.1.S1_at	DNA topoisomerase IV subunit A	DNA replication	2	2310.32	64.91	24.9141	9.23927	0.278657	0.658005
Medtr3g062490.1	Mtr.8328.1.S1_at	DNA primase small subunit	DNA replication	4	617.243	45.1569	42.9124	9.01992	1.51815	1.39263
Medtr3g088120.1	Mtr.9170.1.S1_at	replication factor C subunit 5	DNA replication	4	2005	32.1085	35.8571	20.994	4.35378	6.6867
Medtr4g074330.1	Mtr.7073.1.S1_at	uracil-DNA glycosylase-like protein	DNA replication	2	441.775	54.358	30.483	7.12663	3.2359	4.79654
Medtr4g109580.1	Mtr.37909.1.S1_at	replication protein A 70 kDa protein	DNA replication	4	5555.13	48.5032	36.7745	14.6443	0.0328764	0.0450276
Medtr4g116870.1	Mtr.35539.1.S1_at	DNA replication licensing factor MCM4	DNA replication	4	2209.8	50.4563	36.0766	13.2562	0.0813108	0.129566
Medtr4g122270.1	Mtr.44485.1.S1_at	DNA replication licensing factor MCM2, putative	DNA replication	4	2259.83	44.0969	40.5641	14.9437	0.0547987	0.34052
Medtr5g017070.1	Mtr.7325.1.S1_at	DNA polymerase	DNA replication	4	1372.25	51.567	38.2221	9.76829	0.222377	0.220182
Medtr5g025500.1	Mtr.7236.1.S1_at	SWIB/MDM2 domain protein	DNA replication	4	2950.25	40.979	25.7685	19.8243	5.38646	8.04173
Medtr7g109480.1	Mtr.37992.1.S1_s_at	DNA replication licensing factor Mcm7, putative	DNA replication	2	1267.59	56.7274	36.2071	6.92179	0.143753	0
Medtr7g116700.1	Mtr.20282.1.S1_s_at	DNA-directed RNA polymerase subunit beta	DNA replication	4	1335.52	42.5806	26.2043	6.68567	7.75123	16.7782
Medtr8g037325.1	Mtr.34621.1.S1_at	structural maintenance of chromosomes protein	DNA replication	4	852.17	51.43	30.9948	14.4045	0.805279	2.36551
Medtr8g090000.1	Mtr.41598.1.S1_at	minichromosome maintenance (MCM2/3/5) family protein	DNA replication	4	2786.74	51.7725	35.9307	12.166	0.0683436	0.0624023
	Mtr.20961.1.S1_at	zinc knuckle (CCHC-type) family protein (SWI3 domain)	DNA replication	2	357.619	63.281	22.34	14.077	0.301939	0
Medtr4g071090.1	Mtr.4585.1.S1_s_at	minichromosome maintenance (MCM2/3/5) family protein	DNA replication	4	1878.49	41.9662	34.2582	22.6219	0.60003	0.553694
Medtr4g096700.1	Mtr.20496.1.S1_at	DNA replication licensing factor MCM4	DNA replication	4	2865.75	51.8981	33.9285	13.8389	0.306458	0.0279817
Medtr3g063110.1	Mtr.45546.1.S1_at	deoxyuridine 5'-triphosphate nucleotidohydrolase	DNA synthesis	4	6884.52	42.8927	40.4534	14.2212	1.58427	0.848491
Medtr5g079950.1	Mtr.41561.1.S1_at	expansin A10	expansin	2	271.356	72.3341	25.6442	0.437522	0.38067	1.20348
	Mtr.13473.1.S1_at	EXTENSIN PROLINE-RICH 1	Extensin	4	193.096	43.4562	33.2766	23.2673	0	0
	Mtr.31591.1.S1_at	Proline-rich extensin-like family protein	Extensin	4	337.44	40.5934	41.3878	7.38036	4.04575	6.59271
Medtr6g015020.1	Mtr.43125.1.S1_at	biotin carboxyl carrier acetyl-CoA carboxylase	fatty acid biosynthesis	2	676.555	49.9478	24.234	17.4836	4.51745	3.8171
Medtr2g031930.1	Mtr.33448.1.S1_s_at	cytochrome P450 family ent-kaurenoic acid oxidase	gibberellic acid	2	4588.73	57.0199	32.0842	5.02202	2.53404	3.33985
Medtr2g102570.1	Mtr.13370.1.S1_at	gibberellin 2-beta-dioxygenase	gibberellic acid	4	1935.08	50.8423	39.2448	8.89076	0.751704	0.270393
Medtr3g111600.1	Mtr.11116.1.S1_at	CAZy family GT8 glycosyltransferase	glycosyltransferase	3	1049.1	21.9514	42.4821	15.6216	13.1162	6.82873
Medtr7g067340.1	Mtr.34708.1.S1_at	group 1 family glycosyltransferase	glycosyltransferase	4	521.075	48.6313	35.2312	8.16027	2.97097	5.00627
Medtr8g059425.1	Mtr.42709.1.S1_at	UDP-glucosyltransferase family protein	glycosyltransferase	2	362.982	55.3291	32.9556	7.07858	0.964164	3.67261
Medtr1g076580.1	Mtr.42104.1.S1_at	GGL domain protein	G-protein	2	442.274	61.4207	15.4674	3.56942	11.0088	8.53368
Medtr1g090717.1	Mtr.44578.1.S1_at	RAB GTPase-like protein A5B	G-protein	4	310.967	35.9836	37.7796	5.42971	7.98463	12.8225
Medtr3g086980.1	Mtr.31684.1.S1_at	RAB GTPase-like protein A1D	G-protein	2	1248.4	66.0582	16.9788	13.2541	2.15201	1.55684
Medtr7g028462.1	Mtr.3205.1.S1_at	RALF related	G-protein	4	205.773	47.2909	37.9212	14.7879	0	0
Medtr8g097200.1	Mtr.50547.1.S1_at	Rho GDP-dissociation inhibitor-like protein	G-protein	4	291.121	37.8028	40.5362	14.9908	5.71938	0.950753
Medtr1g071040.1	Mtr.12612.1.S1_at	core histone H2A/H2B/H3/H4	histone-related	2	23848.8	58.4526	33.4238	7.80764	0.187722	0.128273
Medtr2g035230.1	Mtr.44608.1.S1_at	core histone H2A/H2B/H3/H4	histone-related	2	3513.16	58.7221	31.5543	9.57919	0.0773656	0.0669904
Medtr2g084815.1	Mtr.37655.1.S1_at	histone deacetylase 2a, putative	histone-related	4	10870.7	41.3507	39.2884	14.2817	1.99465	3.08458
Medtr2g096610.1	Mtr.46367.1.S1_at	core histone H2A/H2B/H3/H4	histone-related	4	14602.8	50.6126	27.9825	10.3769	4.8941	6.13397
Medtr3g061440.1	Mtr.40275.1.S1_at	histone H4 domain protein	histone-related	2	18762.9	54.8281	30.8451	12.6983	0.994935	0.63358
Medtr3g070920.1	Mtr.17795.1.S1_x_at	histone H4 domain protein	histone-related	2	15989.6	57.3081	29.4302	10.0471	1.51124	1.70337
Medtr4g064005.1	Mtr.37583.1.S1_at	core histone H2A/H2B/H3/H4	histone-related	2	10026.8	66.4507	24.9401	8.04084	0.289526	0.278797
Medtr4g088150.1	Mtr.37698.1.S1_at	core histone H2A/H2B/H3/H4	histone-related	2	14549.9	54.8483	31.9667	12.35	0.389487	0.445547
Medtr5g080780.1	Mtr.44253.1.S1_at	histone acetyltransferase type B catalytic subunit, putative	histone-related	2	2898.39	50.5017	33.9275	10.6695	1.65915	3.24213
Medtr7g099610.1	Mtr.40356.1.S1_at	histone H4 domain protein	histone-related	2	45811.1	57.6355	30.7055	9.85437	0.958399	0.846251
Medtr8g063500.1	Mtr.10810.1.S1_at	core histone H2A/H2B/H3/H4	histone-related	4	14978.3	45.7195	34.6828	17.2448	1.20212	1.15079
Medtr8g103245.1	Mtr.43542.1.S1_at	core histone H2A/H2B/H3/H4	histone-related	2	15170	55.7618	31.1507	12.9486	0.0919578	0.0470085
Medtr3g107393.1	Mtr.24353.1.S1_at	IDS4-like protein (iron-deficiency specific clone 4)	iron	2	82.0262	56.8214	17.6677	24.0517	1.45919	0
Medtr4g053120.1	Mtr.42860.1.S1_at	2Fe-2S ferredoxin superfamily protein	iron	2	4226.2	48.9088	22.1357	13.7871	8.8683	6.30009
Medtr4g114550.1	Mtr.38018.1.S1_at	IDS4-like protein (iron-deficiency specific clone 4)	iron	4	98.4526	41.6732	31.3204	22.593	3.59317	0.820201
Medtr5g083170.1	Mtr.12355.1.S1_at	ferritin	iron	3	29278.6	15.0614	38.5633	33.2459	2.92296	10.2064
Medtr3g437340.1	Mtr.38854.1.S1_at	4-diphosphocytidyl-2-C-methyl-D-erythritol kinase	Isoprenoid precursor biosynthesis	2	221.008	50.054	32.5331	8.45837	3.35656	5.59801
Medtr5g006730.1	Mtr.25367.1.S1_at	12-oxophytodienoate reductase-like protein	Jasmonic acid	3	388.778	19.116	51.6739	26.8667	1.94092	0.402425
Medtr3g067770.1	Mtr.36037.1.S1_at	kinase 1B	kinase	3	180.116	7.0493	50.3643	17.6092	5.81739	19.1598
Medtr4g129010.1	Mtr.16214.1.S1_at	tyrosine kinase family protein	kinase	4	2279.05	35.6503	35.518	21.3689	3.14131	4.32148
Medtr1g111140.1	Mtr.12638.1.S1_at	2-oxoacid dehydrogenase acyltransferase family protein	lipid metabolism	4	1041.37	36.7477	24.7445	15.8439	12.2207	10.4432
Medtr3g107630.1	Mtr.19679.1.S1_at	acyl thioesterase-like protein	lipid metabolism	2	682.388	55.3867	39.2729	4.65329	0	0.687133
Medtr6g088715.1	Mtr.6153.1.S1_at	DNA (cytosine-5)-methyltransferase CMT3-like protein	methylation	4	3604.03	52.5048	38.2148	9.12286	0.137517	0.0200536
Medtr8g106010.1	Mtr.47640.1.S1_s_at	import receptor subunit TOM40-like protein	mitochondrial function	4	5344.59	45.361	32.3608	14.7229	2.37228	5.18292
Medtr1g055085.1	Mtr.33829.1.S1_at	TPX2 (targeting protein for Xklp2) family protein	mitosis/cell cycle	3	1109.42	17.3047	61.6408	14.4	2.42315	4.23136
Medtr8g088840.1	Mtr.24517.1.S1_at	kinetochore Nuf2-like protein	mitosis/cell cycle	2	458.507	57.8287	29.0367	5.36292	5.59202	2.17969
Medtr1g098300.1	Mtr.20266.1.S1_at	cyclin-dependent kinase	mitosis/cell cycle	3	2228.64	18.6091	33.689	17.5781	12.3247	17.7991
Medtr3g100710.1	Mtr.42282.1.S1_at	carboxy-terminal domain cyclin	mitosis/cell cycle	3	1409.68	17.6119	34.8015	16.3639	20.0093	11.2134
Medtr3g107050.1	Mtr.37647.1.S1_at	TPX2 (targeting protein for Xklp2) family protein	mitosis/cell cycle	2	1158.99	63.3966	20.4315	6.02906	5.43382	4.70894
Medtr3g110405.1	Mtr.11147.1.S1_at	Serine/Threonine-kinase aurora-like protein	mitosis/cell cycle	2	1250.89	58.5221	31.7643	7.0364	2.31608	0.36105
Medtr3g462130.1	Mtr.4350.1.S1_at	proliferating cell nuclear antigen large form protein	mitosis/cell cycle	4	6823.73	52.7658	35.4998	9.81373	0.529043	1.39162
Medtr8g095360.1	Mtr.40656.1.S1_at	patellin-3 protein	mitosis/cell division	2	541.741	56.4842	37.9883	4.97048	0.557032	0
Medtr2g088770.1	Mtr.37542.1.S1_at	peroxidase family protein	peroxidase	3	1393.93	23.8121	36.7896	28.6573	8.24718	2.49386
Medtr5g074860.1	Mtr.25211.1.S1_at	peroxidase family protein	peroxidase	2	603.334	68.4621	24.2846	5.24147	1.10774	0.904122
Medtr6g008075.1	Mtr.12914.1.S1_at	peroxidase family protein	peroxidase	3	2211.82	19.5887	29.0438	33.0693	11.9931	6.30514
Medtr1g096310.1	Mtr.40868.1.S1_at	Chalcone-O-methyltransferase 1 (ChOMT1)	phenylpropanoids	2	127.657	64.0599	34.804	0.633098	0	0.502948
Medtr6g406250.1	Mtr.37520.1.S1_at	cinnamoyl-CoA reductase-like	phenylpropanoids (liginin, also can produce p-coumaryl aldehyde and coniferyl aldehyde)	2	1178.16	50.2351	24.8728	8.07857	12.0829	4.73068
Medtr7g074710.1	Mtr.25021.1.S1_at	Vestitone Reductase Cluster 2 (VRC2)	phenylpropanoids	2	310.02	47.0178	10.6553	3.17788	26.3734	12.7756
Medtr4g102280.1	Mtr.41438.1.S1_at	predicted flavonoid 3'-hydroxylase	phenylpropanoids	4	1331.23	43.8643	24.8162	15.6762	5.97078	9.6725
Medtr0011s0280.1	Mtr.37912.1.S1_at	NADP-dependent alkenal double bond reductase P1	phenylpropanoids (catalyzes the reduction of the 7-8 double bond of phenylpropanal substrates, such as p-coumaryl aldehyde and coniferyl aldehyde)	2	3911.51	49.1447	26.9302	6.73303	9.98635	7.20576
Medtr3g083130.1	Mtr.37316.1.S1_at	Chalcone Reductase (CHR)	phenylpropanoids	2	879.646	48.8024	19.2946	13.056	11.1188	7.72818
Medtr4g485570.1	Mtr.16929.1.S1_at	polysaccharide biosynthesis protein	polysaccharides	2	296.837	64.9324	32.5364	2.53128	0	0
Medtr2g042130.1	Mtr.12606.1.S1_at	subtilisin-like serine protease	protease	2	3832.88	56.6801	40.6965	1.5251	0.547051	0.551276
Medtr4g102400.1	Mtr.13963.1.S1_at	subtilisin-like serine protease	protease	4	767.808	52.1595	38.2776	8.86127	0.526526	0.17503
Medtr0024s0220.1	Mtr.43226.1.S1_at	ribosomal protein L7Ae/L30e/S12e/Gadd45 family protein	protein synthesis	4	30593.7	39.3802	31.1392	20.3463	5.21811	3.91621
Medtr0027s0250.1	Mtr.27689.1.S1_at	50S ribosomal protein L20	protein synthesis	4	2346.61	46.8131	29.4859	12.6279	4.42458	6.6485
Medtr4g034030.1	Mtr.50326.1.S1_at	40S ribosomal protein S20-2	protein synthesis	4	28506.1	41.0266	33.2139	18.7301	3.73105	3.29825
Medtr0227s0020.1	Mtr.9025.1.S1_at	60S acidic ribosomal protein	protein synthesis	4	19923.5	44.9287	33.1208	14.9217	3.49141	3.5373
Medtr1g012990.1	Mtr.43355.1.S1_at	ribosomal RNA processing brix domain protein	protein synthesis	4	1814.7	32.5866	26.589	18.2967	6.67009	15.8576
Medtr1g022385.1	Mtr.10316.1.S1_at	thaliana 60S ribosomal protein L7	protein synthesis	4	16420.4	34.3857	34.3295	18.5257	6.72137	6.03779
Medtr1g060600.1	Mtr.40208.1.S1_at	60S acidic ribosomal protein	protein synthesis	4	58013.1	36.1871	38.3825	19.0828	3.46283	2.88479
Medtr1g069585.1	Mtr.40186.1.S1_at	60S ribosomal L23-like protein	protein synthesis	4	141155	38.1509	33.3268	18.3456	5.79517	4.38153
Medtr1g075720.1	Mtr.50847.1.S1_s_at	60S ribosomal L14-like protein	protein synthesis	4	77974.3	36.5564	40.0853	18.8713	2.49899	1.98798
Medtr1g083460.1	Mtr.52082.1.S1_at	60S ribosomal protein L18-3	protein synthesis	4	29266.9	39.5653	32.1628	17.1675	6.04493	5.05953
Medtr1g100960.1	Mtr.48136.1.S1_at	60S ribosomal protein L36	protein synthesis	3	71490.1	31.855	39.842	20.0229	4.10563	4.17455
Medtr1g103100.1	Mtr.35602.1.S1_s_at	40S ribosomal protein S3a-1	protein synthesis	4	31805.2	41.5738	35.8227	17.3545	2.84541	2.4036
Medtr2g013490.1	Mtr.35769.1.S1_at	ribosomal RNA large subunit methyltransferase	protein synthesis	4	674.581	42.4131	31.5302	7.1328	1.73502	17.1888
Medtr2g018680.1	Mtr.22084.1.S1_s_at	60S ribosomal protein L38A	protein synthesis	4	9156.63	48.7601	31.4457	14.0728	2.61357	3.10782
Medtr2g085085.1	Mtr.12369.1.S1_at	60S acidic ribosomal protein	protein synthesis	4	64584.9	42.7572	29.5344	18.469	5.07459	4.16489
Medtr2g086500.1	Mtr.42998.1.S1_at	ribosomal protein L1p/L10e family protein	protein synthesis	4	28535.2	40.3702	29.1622	21.0152	5.13473	4.31765
Medtr2g086610.1	Mtr.40786.1.S1_at	ribosomal protein S25	protein synthesis	4	14724.7	39.0348	32.6442	21.3793	3.69927	3.24232
Medtr2g101900.1	Mtr.12436.1.S1_at	60S ribosomal protein L37-1	protein synthesis	4	46826.5	38.7386	32.1931	19.6217	5.05346	4.39312
Medtr3g007700.1	Mtr.40172.1.S1_at	50S ribosomal protein L5P	protein synthesis	4	13507.4	41.501	32.5858	17.5909	5.08468	3.23761
Medtr3g012040.1	Mtr.10426.1.S1_at	40S ribosomal protein S3a-1	protein synthesis	4	2079.86	41.8542	34.6405	17.5952	1.96444	3.94568
Medtr3g013635.1	Mtr.42859.1.S1_at	40S ribosomal protein S19-1	protein synthesis	4	27380.4	37.2619	33.5304	19.5236	4.30951	5.37462
Medtr3g035710.1	Mtr.14036.1.S1_s_at	50S ribosomal protein L2-B	protein synthesis	4	23126.3	49.8288	28.3293	8.42919	6.65851	6.75422
Medtr3g078653.1	Mtr.8506.1.S1_at	60S ribosomal protein L15-1	protein synthesis	4	26800.7	38.4074	32.0397	19.1539	5.60403	4.79497
Medtr3g094570.1	Mtr.20870.1.S1_at	60S ribosomal L6-like protein	protein synthesis	4	8464.72	41.8509	31.8712	17.6435	4.04932	4.58511
Medtr3g094860.1	Mtr.20870.1.S1_s_at	60S ribosomal L6-like protein	protein synthesis	4	29171.9	41.1522	32.7765	16.8397	3.70039	5.5312
Medtr3g112090.1	Mtr.13760.1.S1_at	60S ribosome subunit biogenesis NIP7-like protein	protein synthesis	4	5476.01	39.1917	37.7691	16.5966	1.25918	5.18344
Medtr3g118030.1	Mtr.40217.1.S1_at	60S ribosomal protein L5-2	protein synthesis	4	10895	38.7706	33.5401	17.2991	5.15436	5.23588
Medtr4g014590.1	Mtr.12718.1.S1_at	40S ribosomal S4-like protein	protein synthesis	4	6813.56	35.9961	38.4625	19.1342	3.41416	2.99302
Medtr4g059400.1	Mtr.43085.1.S1_at	60S ribosomal L12-like protein	protein synthesis	3	131803	27.2609	33.0018	26.0669	7.85882	5.81155
Medtr1g105415.1	Mtr.40261.1.S1_at	ribosomal protein S8	protein synthesis	4	89271.7	35.1408	37.0939	20.6492	3.91192	3.20419
Medtr4g078640.1	Mtr.4035.1.S1_at	adoMet-dependent rRNA methyltransferase Spb1	protein synthesis	4	3745.85	36.1913	30.9829	14.608	3.89958	14.3182
Medtr4g094398.1	Mtr.31732.1.S1_at	60S ribosomal protein L3B	protein synthesis	3	5325.43	24.8586	27.4896	35.827	6.02861	5.79614
Medtr4g112780.1	Mtr.9080.1.S1_at	ribosomal protein L7Ae/L30e/S12e/Gadd45 family protein	protein synthesis	4	8911.43	48.8405	30.2684	14.1817	2.82953	3.87985
Medtr4g120770.1	Mtr.40358.1.S1_at	60S ribosomal L14-like protein	protein synthesis	4	78916.1	33.9571	37.2921	19.3587	5.26077	4.13141
Medtr5g012930.1	Mtr.42997.1.S1_at	ribosomal protein L1p/L10e family protein	protein synthesis	4	8132.02	35.148	37.0275	20.6149	3.25911	3.95049
Medtr5g015570.1	Mtr.21286.1.S1_at	60S ribosomal protein L26-1	protein synthesis	4	41980.7	41.7039	37.6285	14.9795	3.26582	2.42233
Medtr5g018940.1	Mtr.51545.1.S1_at	40S ribosomal S4-like protein	protein synthesis	4	44784.8	38.157	33.6086	20.4903	4.25489	3.48921
Medtr5g021800.1	Mtr.40044.1.S1_at	60S ribosomal L8-like protein	protein synthesis	4	18807.4	48.2561	32.0998	13.7259	1.80776	4.11046
Medtr5g083790.1	Mtr.37333.1.S1_at	60S ribosomal protein L13a-4	protein synthesis	4	9133.47	42.0473	33.8935	16.9105	3.07197	4.07675
Medtr5g088740.1	Mtr.23423.1.S1_at	ribosomal protein L7Ae/L30e/S12e/Gadd45 family protein	protein synthesis	4	1889.09	45.8656	31.6782	14.135	4.55371	3.76754
Medtr6g043210.1	Mtr.12294.1.S1_at	ribosomal protein S13P/S18e	protein synthesis	4	9343.1	41.2788	31.1054	19.9769	3.50453	4.13438
Medtr7g010150.1	Mtr.14381.1.S1_at	60S ribosomal L34-like protein	protein synthesis	4	26805.3	37.9077	35.0483	18.296	4.54319	4.20482
Medtr7g053450.1	Mtr.37373.1.S1_at	40S ribosomal S8-like protein	protein synthesis	4	50104.7	40.0909	35.791	16.5042	3.15528	4.45872
Medtr7g069950.1	Mtr.19820.1.S1_at	40S ribosomal S4-like protein	protein synthesis	4	1528.78	40.8652	34.7056	14.0145	3.38468	7.03008
Medtr7g092720.1	Mtr.10476.1.S1_at	40S ribosomal protein S20-2	protein synthesis	3	120656	21.4418	30.9714	33.3967	9.12987	5.06024
Medtr7g061155.1	Mtr.25416.1.S1_at	40S ribosomal protein S23-1	protein synthesis	4	64823.8	39.5005	29.4829	21.4385	5.09319	4.48493
Medtr7g107420.1	Mtr.40176.1.S1_at	60S ribosomal L21-like protein	protein synthesis	4	22296	43.0989	30.8964	19.4482	3.46609	3.0903
Medtr7g112770.1	Mtr.18666.1.S1_at	ribosomal L22e family protein	protein synthesis	4	32114	39.0627	30.8165	20.6754	5.41668	4.02873
Medtr7g114640.1	Mtr.38186.1.S1_at	40S ribosomal protein S24-2	protein synthesis	3	4709.84	22.6285	30.4118	31.2833	9.7366	5.93981
Medtr8g023820.1	Mtr.40811.1.S1_at	ribosome production factor-like protein	protein synthesis	3	4440.76	19.7785	32.7696	23.8843	11.6644	11.9032
Medtr8g038470.1	Mtr.14037.1.S1_s_at	30S ribosomal protein S3	protein synthesis	4	223.24	46.347	23.9393	4.71369	8.86489	16.1352
Medtr8g043450.1	Mtr.37974.1.S1_at	Pre-rRNA-processing protein TSR2, motif protein	protein synthesis	3	1427.25	21.7719	34.8568	31.4634	3.24158	8.66629
Medtr8g052030.1	Mtr.34487.1.S1_s_at	40S ribosomal S4-like protein	protein synthesis	4	26875.9	30.5773	37.5264	20.9172	5.67056	5.30849
Medtr8g076830.1	Mtr.15486.1.S1_at	40S ribosomal protein S11-1	protein synthesis	4	27423.5	37.9999	39.9384	15.8685	3.08591	3.10733
Medtr8g089980.1	Mtr.9510.1.S1_at	tRNA (cytosine(34)-C(5))-methyltransferase-like protein	protein synthesis	4	1968.96	39.4351	36.347	13.1459	2.94823	8.12374
Medtr8g091910.1	Mtr.12367.1.S1_at	60S ribosomal L6-like protein	protein synthesis	4	23098.2	36.8345	35.6466	18.6269	4.49556	4.39648
Medtr8g093770.1	Mtr.15415.1.S1_at	ribosomal protein L7Ae/L30e/S12e/Gadd45 family protein	protein synthesis	4	78982.1	40.917	31.4201	18.7052	4.23066	4.72709
Medtr8g101980.1	Mtr.37558.1.S1_at	60S ribosomal protein L31B	protein synthesis	4	35395.8	37.2018	33.4158	20.1432	4.61157	4.62757
	Mtr.45610.1.S1_s_at	ribosomal protein L36	protein synthesis	2	311.935	47.9055	18.1119	11.0283	8.4905	14.4638
	Mtr.40197.1.S1_at	Ribosomal protein L32e	protein synthesis	4	27903.7	38.2818	35.1531	18.234	4.04936	4.28174
	Mtr.51086.1.S1_s_at	ribosomal protein L16	protein synthesis	4	256.895	43.0901	23.0835	14.7305	1.92715	17.1687
Medtr7g097110.1	Mtr.44105.1.S1_at	nucleolar RNA-binding Nop10p-like protein	protein synthesis	4	5528.69	48.8871	32.288	13.6625	1.71995	3.44233
Medtr8g018150.1	Mtr.5392.1.S1_at	nucleolar GTP-binding-like protein	protein synthesis	4	7238.43	37.636	34.3561	17.4241	3.17119	7.41252
Medtr4g132420.1	Mtr.52164.1.S1_at	fungal proteinase A, aspartic proteinase superfamily protein	proteinase	3	1738.18	12.2182	35.0085	17.7793	16.6215	18.3726
Medtr5g045470.1	Mtr.35511.1.S1_at	inhibitor of trypsin and hageman factor-like protein	Proteinase inhibitor	2	4134.33	68.6063	30.9011	0.402255	0.0393794	0.0509245
Medtr2g093280.1	Mtr.30755.1.S1_at	carbamoyl-phosphate synthase large chain	pyrimidine/arginine synthesis	4	3212.62	42.5986	28.5913	15.8653	3.852	9.09277
Medtr2g014960.1	Mtr.41875.1.S1_at	LRR receptor-like kinase	receptor kinase	4	1253.36	40.7174	39.3549	13.7262	3.0822	3.11931
Medtr2g023150.1	Mtr.7716.1.S1_at	receptor-like kinase	receptor kinase	2	218.185	48.9357	43.7253	6.06976	0.449112	0.820139
Medtr4g080330.1	Mtr.52320.1.S1_at	disease resistance protein (TIR-NBS-LRR class), putative	receptor kinase	3	612.463	18.9004	63.4961	8.36319	2.58952	6.65083
Medtr4g098740.1	Mtr.4884.1.S1_at	LRR receptor-like kinase	receptor kinase	2	827.79	59.3111	22.509	5.75102	5.7043	6.72452
Medtr4g105370.1	Mtr.44652.1.S1_at	LRR receptor-like kinase family protein	receptor kinase	4	245.194	38.2382	31.0777	25.3284	5.03048	0.325216
Medtr5g033490.1	Mtr.25148.1.S1_at	LysM type receptor kinase	receptor kinase	2	1364.06	53.7338	44.0017	1.7986	0.301618	0.164294
Medtr5g078080.1	Mtr.41108.1.S1_at	LRR receptor-like kinase	receptor kinase	3	5717.83	24.8944	58.4884	15.1873	0.952561	0.477359
Medtr8g074920.1	Mtr.24165.1.S1_at	receptor-like kinase theseus protein	receptor kinase	2	425.027	53.4319	40.5542	4.3721	0.208224	1.43357
Medtr1g116890.1	Mtr.31820.1.S1_at	cytochrome P450 family protein	secondary metabolism	2	95.6282	65.9698	24.7858	3.86418	3.72796	1.65225
Medtr2g437880.1	Mtr.12632.1.S1_at	cytochrome P450 family 81 protein	secondary metabolism	2	207.796	64.5391	33.4948	0.97112	0	0.994947
Medtr4g104610.1	Mtr.10175.1.S1_at	cytochrome P450 family 71 protein	secondary metabolism	3	948.212	21.3993	52.162	5.85636	11.2625	9.31993
Medtr5g092150.1	Mtr.11507.1.S1_at	cytochrome P450 family protein	secondary metabolism	2	339.136	62.2414	30.1722	4.56557	3.02089	0
Medtr7g092620.1	Mtr.14172.1.S1_at	cytochrome P450 family protein	secondary metabolism	2	390.392	60.3265	39.193	0.115015	0	0.365481
Medtr7g103450.1	Mtr.36076.1.S1_at	cytochrome P450 family protein	secondary metabolism	2	327.238	68.1156	28.8863	1.38491	1.61315	0
Medtr8g076940.1	Mtr.11744.1.S1_at	cytochrome P450 family protein	secondary metabolism	2	244.385	61.0512	25.0192	5.24989	3.41137	5.26826
Medtr1g102190.1	Mtr.24207.1.S1_at	Pti1-like kinase	signalling	3	13959.6	13.3733	51.7984	26.1818	5.3118	3.33476
Medtr1g114000.1	Mtr.16728.1.S1_at	mediator of RNA polymerase II transcription subunit 36a	transcription	4	12321.6	51.5457	32.4853	13.2773	0.646878	2.04482
Medtr2g104440.1	Mtr.43221.1.S1_at	small nuclear ribonucleoprotein	transcription	4	4482.54	34.7288	36.8542	17.5089	4.85916	6.04888
Medtr4g128050.1	Mtr.16804.1.S1_at	small nuclear ribonucleoprotein	transcription	4	15429.5	38.3571	29.7197	21.085	5.98595	4.85219
Medtr6g066250.1	Mtr.43570.1.S1_at	small nuclear ribonucleoprotein	transcription	4	17286	43.2154	41.4859	10.3994	3.05097	1.8483
Medtr7g085640.1	Mtr.12934.1.S1_at	Gar1/Naf1 RNA-binding region protein	transcription	2	6707.94	52.3305	32.9574	10.0166	0.645017	4.05052
Medtr2g105060.1	Mtr.10896.1.S1_s_at	WRKY family transcription factor	transcription factor	2	137.506	47.4243	26.108	18.6014	7.86634	0
Medtr3g072710.1	Mtr.44789.1.S1_at	GRAS family transcription factor	transcription factor	2	1601.41	57.5411	31.7131	9.92236	0.733796	0.0895853
Medtr3g110028.1	Mtr.36181.1.S1_at	transcription repressor MYB5	transcription factor	2	491.002	71.2298	24.5092	4.11045	0	0.150597
Medtr7g085810.1	Mtr.7556.1.S1_at	AP2 domain class transcription factor	transcription factor	2	4218.37	55.8313	36.1354	7.87184	0.123503	0.0379341
	Mtr.32254.1.S1_at	ZINC FINGER PROTEIN 6 (integrates GA and CK signalling)	transcription factor	2	187.587	73.8436	25.7051	0	0.451375	0
Medtr1g056530.1	Mtr.43750.1.S1_at	CCAAT-binding transcription factor	transcription factor	3	33950.1	26.3415	33.5656	27.1917	8.5403	4.36098
Medtr3g088630.1	Mtr.31738.1.S1_at	two-component response regulator ARR3-like protein	transcription factor	3	16863.3	12.0174	55.5209	30.8432	1.52705	0.091545
Medtr3g090760.1	Mtr.41691.1.S1_at	ethylene response factor	transcription factor	3	1521.71	25.9784	37.8268	25.4297	7.09228	3.67289
Medtr6g029180.1	Mtr.43947.1.S1_at	AP2 domain class transcription factor	transcription factor	3	247.1	9.77611	65.8869	10.584	13.0565	0.696555
Medtr6g092540.1	Mtr.25945.1.S1_at	MYB-like transcription factor family protein	transcription factor	3	987.326	23.9474	48.1593	17.0292	5.71981	5.14432
Medtr7g086040.1	Mtr.14503.1.S1_at	GRF zinc finger protein	transcription factor	3	74068.1	10.1621	62.9526	26.5679	0.270011	0.0473284
Medtr7g106450.1	Mtr.1584.1.S1_at	CCAAT-binding transcription factor	transcription factor	3	7449.95	17.2553	45.5918	31.4896	4.72212	0.941161
Medtr7g113680.1	Mtr.48660.1.S1_at	nuclear transcription factor Y protein	transcription factor	3	17175.1	21.1867	34.5977	12.3351	18.8263	13.0542
Medtr8g091720.1	Mtr.4282.1.S1_at	nuclear transcription factor Y protein	transcription factor	3	114.915	2.94822	41.3014	51.2003	4.55004	0
Medtr8g101650.1	Mtr.9513.1.S1_at	MYB-like transcription factor family protein	transcription factor	3	1315.64	22.1484	45.5293	10.8959	8.87042	12.5561
Medtr2g014300.1	Mtr.985.1.S1_at	ethylene response factor	transcription factor	4	6663.01	45.6995	34.6643	13.285	3.24529	3.10591
Medtr3g020660.1	Mtr.12254.1.S1_x_at	BTF3b-like transcription factor	transcription factor	4	3886.73	41.675	26.9263	18.7131	7.17368	5.5119
Medtr3g097450.1	Mtr.1797.1.S1_at	myb transcription factor	transcription factor	4	184.307	30.3801	35.9681	13.7568	13.7403	6.1546
Medtr4g078710.1	Mtr.26158.1.S1_at	ethylene response factor	transcription factor	4	4181.48	38.64	36.6433	13.6124	5.36029	5.74397
Medtr7g105790.1	Mtr.25635.1.S1_at	ovate transcriptional repressor	transcription factor	4	307.627	46.6257	25.387	21.98	5.08155	0.925808
Medtr7g109800.1	Mtr.25503.1.S1_at	WRKY family transcription factor	transcription factor	4	945.037	46.4727	35.98	8.23763	3.09105	6.21863
Medtr5g030690.1	Mtr.40966.1.S1_at	zinc finger, C3HC4 type (RING finger) protein	transcription factor?	4	1043.31	36.3886	32.3919	16.6467	6.59012	7.98269
Medtr7g088720.1	Mtr.35872.1.S1_at	zinc finger (C3HC4-type RING finger) family protein, putative	transcription factor?	4	612.397	37.9429	35.3969	9.4062	4.43572	12.8183
Medtr1g086150.1	Mtr.17095.1.S1_at	ABC transporter B family protein	transport	2	101.739	68.3802	25.5201	5.28981	0	0.809857
Medtr2g101560.1	Mtr.48785.1.S1_s_at	peptide/nitrate transporter plant	transport	3	189.339	5.16728	50.9232	27.2154	5.82282	10.8713
Medtr3g078270.1	Mtr.43261.1.S1_at	nucleobase-ascorbate transporter-like protein	transport	4	3647.17	33.9591	43.1726	20.4127	2.07099	0.384622
Medtr3g094090.1	Mtr.10999.1.S1_at	potassium transporter-like protein	transport	2	1050.02	66.0799	17.2711	6.6527	6.37305	3.62324
Medtr3g098930.1	Mtr.20845.1.S1_at	sugar efflux transporter for intercellular exchange protein	transport	3	5133.71	10.2857	64.4272	22.1815	1.40057	1.70495
Medtr3g100980.1	Mtr.12092.1.S1_at	peptide/nitrate transporter	transport	2	118.878	72.4228	26.312	1.26524	0	0
Medtr3g112460.1	Mtr.33871.1.S1_at	peptide transporter	transport	4	260.603	41.3387	46.5876	11.7775	0	0.296133
Medtr4g081190.1	Mtr.44070.1.S1_at	ABC transporter B family protein	transport	4	1591.62	34.124	44.0147	15.4334	5.32398	1.10385
Medtr4g127160.1	Mtr.377.1.S1_s_at	SRP40, carboxy-terminal domain protein	transport	4	5866.69	41.3785	36.527	11.6746	2.62453	7.7954
Medtr5g010830.1	Mtr.20144.1.S1_at	MATE efflux family protein	transport	4	1603.63	40.0249	46.5758	11.0097	1.26892	1.1207
Medtr5g023240.1	Mtr.28564.1.S1_at	transmembrane amino acid transporter family protein	transport	2	289.46	58.5234	30.6556	3.30776	3.10353	4.40977
Medtr7g011330.1	Mtr.26083.1.S1_x_at	phosphate transporter PHO1-like protein	transport	3	63.2103	5.86143	91.3977	2.7409	0	0
Medtr8g106670.1	Mtr.28858.1.S1_at	MATE efflux family protein	transport	3	2888.97	1.38441	30.1993	52.3796	14.5068	1.53
Medtr6g007697.1	Mtr.40771.1.S1_at	potassium transporter-like protein	transporter	2	949.203	60.3917	21.2088	14.4366	0.872652	3.09021
Medtr7g089905.1	Mtr.9959.1.S1_at	transmembrane amino acid transporter family protein	transporter	3	797.279	28.5216	52.1375	9.74332	5.45683	4.14072
Medtr7g098320.1	Mtr.47095.1.S1_x_at	drug resistance transporter-like ABC domain protein	transporter	3	328.774	13.7737	48.032	24.9506	10.8691	2.37461
Medtr8g022270.1	Mtr.46524.1.S1_at	ABC transporter B family-like protein	transporter	4	129.104	37.4113	47.7447	9.04111	0.890058	4.91285
Medtr4g073240.1	Mtr.47027.1.S1_at	ubiquitin-conjugating enzyme E2	ubiquitination	2	1293.8	58.4296	36.3992	4.21184	0.307685	0.651752
Medtr0027s0090.1	Mtr.44325.1.S1_at	hypothetical protein		3	8743.17	26.118	51.2882	19.2086	2.03577	1.34951
Medtr0536s0020.1	Mtr.7544.1.S1_at	UDP-glucosyltransferase family protein		3	852.01	22.229	44.6249	12.6329	10.5346	9.97873
Medtr1g018760.1	Mtr.25985.1.S1_at	isoaspartyl peptidase/L-asparaginase		4	16832.4	43.8757	22.2514	24.2053	8.54597	1.12171
Medtr1g041685.1	Mtr.38726.1.S1_at	transducin/WD40 domain-like protein, putative		4	1038.36	42.2609	38.1935	11.6022	3.03209	4.91136
Medtr1g051120.1	Mtr.42410.1.S1_at	auxin-induced 5NG4-like protein		3	31173.7	8.30157	48.8175	38.9198	3.83362	0.127456
Medtr1g060590.1	Mtr.10663.1.S1_at	calmodulin-binding family protein		2	1696.75	56.629	20.6282	11.3067	6.84945	4.58661
Medtr1g062710.1	Mtr.43850.1.S1_at	nodulin/glutamate-ammonia ligase-like protein		3	10322.5	33.2562	58.2519	7.15533	0.793831	0.542705
Medtr1g075790.1	Mtr.5225.1.S1_at	hypothetical protein		2	774.334	47.5409	21.5837	6.64326	10.8838	13.3484
Medtr1g093630.1	Mtr.5800.1.S1_at	carbohydrate-binding protein of the ER protein		2	227.363	51.6112	33.9903	9.98417	0.346595	4.06769
Medtr1g093650.1	Mtr.42289.1.S1_at	transmembrane protein, putative		2	9968.65	52.5087	14.8847	7.88581	20.6114	4.1094
Medtr1g094130.1	Mtr.12246.1.S1_at	hypothetical protein		2	56400.2	53.6759	24.2454	6.75126	10.3132	5.01425
Medtr1g097080.1	Mtr.35864.1.S1_at	hypothetical protein		2	1935.75	51.4577	24.4689	11.8864	7.44869	4.73834
Medtr1g098650.1	Mtr.44891.1.S1_at	plant inositol phosphorylceramide synthase		4	839.738	44.2087	30.3151	18.7745	3.63634	3.06534
Medtr1g099150.1	Mtr.12262.1.S1_at	hypothetical protein		2	3861.95	67.342	27.4228	2.33755	2.53917	0.35846
Medtr1g101790.1	Mtr.45018.1.S1_at	molybdenum cofactor sulfurase		3	217.617	24.3521	65.1188	4.84956	1.42902	4.2506
Medtr2g006020.1	Mtr.25059.1.S1_at	transducin/WD40 repeat protein		4	1667.06	39.4038	31.8831	15.4802	1.95119	11.2817
Medtr2g009500.1	Mtr.9045.1.S1_at	carbonic anhydrase family protein		2	213.027	72.4889	26.6037	0.907466	0	0
Medtr2g014250.1	Mtr.21234.1.S1_at	hypothetical protein		3	9873.68	7.29518	56.3973	32.7872	2.27365	1.24673
Medtr2g015510.1	Mtr.42839.1.S1_at	GDSL esterase/lipase plant-like protein		3	455.649	28.3177	55.2359	10.4514	4.77797	1.21703
Medtr2g030470.1	Mtr.13449.1.S1_at	stress up-regulated Nod 19 protein		3	32575.6	8.31796	75.0213	16.4268	0.11702	0.116917
Medtr2g031610.1	Mtr.8361.1.S1_at	Sec14p-like phosphatidylinositol transfer family protein		2	4048.61	47.3378	21.3328	10.2552	7.0905	13.9837
Medtr2g069770.1	Mtr.43494.1.S1_at	hypothetical protein		2	890.027	46.2357	15.8046	16.1894	13.7387	8.03155
Medtr2g080130.1	Mtr.40672.1.S1_at	S-adenosylmethionine-dependent methyltransferase, putative		3	2045.53	20.8964	43.2115	21.7679	6.37	7.75419
Medtr2g081070.1	Mtr.15715.1.S1_at	P-loop nucleoside triphosphate hydrolase superfamily protein		4	1025.94	44.212	41.6565	7.88701	1.64009	4.60439
Medtr2g084270.1	Mtr.28477.1.S1_at	DUF1635 family protein		2	372.662	61.7061	30.4434	4.08012	2.00875	1.76158
Medtr2g088080.1	Mtr.41755.1.S1_at	L-ascorbate oxidase-like protein		2	274.552	60.9684	33.5363	2.11246	3.38285	0
Medtr2g090245.1	Mtr.31998.1.S1_at	epoxide hydrolase-like protein		4	686.369	37.8703	38.3258	6.95791	8.0383	8.80769
Medtr2g090660.1	Mtr.7337.1.S1_at	hypothetical protein		2	569.64	55.5104	41.7299	2.75967	0	0
Medtr2g436860.1	Mtr.42915.1.S1_at	hypothetical protein		4	1587.25	43.6115	30.91	20.582	3.2741	1.62233
Medtr2g461970.1	Mtr.38546.1.S1_at	alpha-1,4-glucan-protein synthase [UDP-forming]-like protein		2	844.76	59.2172	29.9008	6.8696	3.65123	0.361162
Medtr3g008580.1	Mtr.25315.1.S1_at	monocopper oxidase SKS1-like protein		2	363.109	58.1171	28.1949	7.77182	2.97637	2.93972
Medtr3g032520.1	Mtr.45200.1.S1_at	transmembrane protein, putative		4	508.712	46.786	29.3934	14.4264	0.663419	8.73075
Medtr3g068125.1	Mtr.4983.1.S1_at	transferring glycosyl group transferase		2	694.312	52.6851	28.285	5.80528	7.02	6.20463
Medtr3g070560.1	Mtr.19242.1.S1_at	phosphoinositide-specific phospholipase C family protein		2	220.272	59.8883	13.2053	6.26585	17.5654	3.07516
Medtr3g073990.1	Mtr.35417.1.S1_at	pollen Ole e I family allergens		4	23944.8	28.9286	36.1472	15.3135	9.7956	9.81506
Medtr3g074260.1	Mtr.37785.1.S1_at	plant/F14D7-9 protein		2	6603.97	62.0719	31.8851	3.81993	1.2832	0.939788
Medtr3g081140.1	Mtr.35830.1.S1_at	cysteine-rich TM module stress tolerance protein		2	2945.46	66.2526	33.4646	0.144238	0.0580493	0.0805274
Medtr3g083230.1	Mtr.42131.1.S1_at	thymidine kinase-like protein		3	3355.13	28.3791	45.8638	23.4671	0.987699	1.30228
Medtr3g084040.1	Mtr.14517.1.S1_at	RNA-binding (RRM/RBD/RNP motif) family protein		4	23061.6	36.6198	26.36	19.513	5.41231	12.0948
Medtr3g097350.1	Mtr.40914.1.S1_at	patellin-3 protein		2	2688.78	63.3994	26.7109	7.83464	1.66751	0.387606
Medtr3g408350.1	Mtr.11752.1.S1_at	cell number regulator-like protein		3	1536.54	15.8964	31.972	25.1189	15.2783	11.7345
Medtr3g415650.1	Mtr.8924.1.S1_at	early nodulin-12A protein, putative		3	7748.65	22.4046	60.2488	14.8155	1.30596	1.22514
Medtr3g415670.1	Mtr.13473.1.S1_at	transmembrane protein, putative		2	8764.48	52.0828	42.9622	4.90194	0.0269919	0.0260567
Medtr4g010650.1	Mtr.41915.1.S1_at	phospholipase D alpha 1		3	113.516	7.16055	61.7869	22.3163	5.51499	3.22125
Medtr4g023550.1	Mtr.26672.1.S1_s_at	DUF1499 family protein		2	272.269	44.5164	23.2431	11.006	15.0862	6.14834
Medtr4g023950.1	Mtr.39333.1.S1_at	DUF1442 family protein		4	1244.17	38.2353	35.1193	11.9924	9.53933	5.11367
Medtr4g059450.1	Mtr.8629.1.S1_at	protein disulfide isomerase-like protein		4	943.884	36.9338	34.9013	16.5631	5.97588	5.6259
Medtr4g068780.1	Mtr.4424.1.S1_at	CASP-like protein		3	395.971	28.3189	65.3236	5.2825	0.399661	0.675404
Medtr4g070810.1	Mtr.7836.1.S1_at	Sec14p-like phosphatidylinositol transfer family protein		2	2458.41	49.5477	24.6666	14.0043	6.19811	5.58335
Medtr4g074930.1	Mtr.37419.1.S1_at	RNA recognition motif, a.k.a. RRM, RBD protein		4	16244.9	41.7102	37.1604	13.8086	1.47117	5.84963
Medtr4g076490.1	Mtr.49783.1.S1_at	glucan endo-1,3-beta-glucosidase		2	130.35	54.4822	36.7857	6.59316	0.677755	1.46125
Medtr4g083680.1	Mtr.28784.1.S1_at	LOB domain protein		2	1060.44	58.5895	24.5439	5.10744	6.02584	5.7333
Medtr4g088385.1	Mtr.40179.1.S1_at	hypothetical protein		2	657.21	55.7993	40.5898	2.73418	0.493343	0.383443
Medtr4g088510.1	Mtr.41028.1.S1_at	hypothetical protein		2	5832.25	46.6878	29.4871	3.27597	11.7117	8.83748
Medtr4g090545.1	Mtr.11256.1.S1_at	hypothetical protein		4	2524.11	41.623	28.9481	13.8417	7.62814	7.9592
Medtr4g097220.1	Mtr.50087.1.S1_at	DUF4228 domain protein		4	732.822	47.3888	33.4748	1.80178	0.160933	17.1737
Medtr4g104060.1	Mtr.1581.1.S1_at	hypothetical protein		2	67.0802	56.6422	36.7714	0	1.51959	5.06684
Medtr4g105750.1	Mtr.31666.1.S1_at	DUF1645 family protein		3	577.581	28.0471	47.1781	9.22681	6.91308	8.6349
Medtr4g112460.1	Mtr.14271.1.S1_at	EF hand calcium-binding family protein		3	9188.66	25.3059	36.4758	21.1332	14.0493	3.03577
Medtr4g115730.1	Mtr.38263.1.S1_at	NAD-dependent epimerase/dehydratase family protein		2	300.111	60.6048	14.4615	23.6111	0.908029	0.414546
Medtr4g116080.1	Mtr.18429.1.S1_at	hypothetical protein		2	1694.55	55.4652	28.1807	13.2107	0.472052	2.67131
Medtr4g122110.1	Mtr.9516.1.S1_at	disease resistance-responsive, dirigent domain protein		2	1308.38	53.74	27.2959	10.7442	4.9552	3.26464
Medtr4g125010.1	Mtr.38913.1.S1_at	DUF1677 family protein		4	304.681	40.359	40.1716	11.1476	6.06265	2.25919
Medtr4g130280.1	Mtr.15866.1.S1_at	transducin/WD40 repeat protein		4	797.308	42.3706	26.2864	12.0339	9.62145	9.68757
Medtr5g005290.1	Mtr.26415.1.S1_at	hypothetical protein		2	742.789	63.0829	28.9196	7.13674	0	0.860832
Medtr5g005430.1	Mtr.52317.1.S1_at	transmembrane protein, putative		2	104.436	63.3419	20.8122	15.0626	0.783275	0
Medtr5g011950.1	Mtr.27763.1.S1_at	lipid transfer protein		2	1867.62	54.5151	40.7709	4.44581	0.268257	0
Medtr5g013010.1	Mtr.31759.1.S1_at	homeobox associated leucine zipper protein		2	1922.05	45.8444	19.3912	5.56042	14.8436	14.3604
Medtr5g015290.1	Mtr.9231.1.S1_at	hypothetical protein		4	1538.61	45.3021	27.4976	8.85037	7.84214	10.5077
Medtr5g024180.1	Mtr.40216.1.S1_at	high mobility group (HMG)-box protein		4	37754.3	50.2193	40.5625	8.37414	0.282337	0.561703
Medtr5g031160.1	Mtr.37152.1.S1_at	legume lectin beta domain protein		4	159.65	49.131	49.2681	1.60085	0	0
Medtr5g035360.1	Mtr.44664.1.S1_at	carboxy-terminal domain cyclin		3	2355.91	5.48115	46.2954	19.3773	17.6197	11.2264
Medtr5g037410.1	Mtr.44802.1.S1_at	tyrosine kinase family protein		2	776.504	53.4173	14.092	14.5849	12.3356	5.57018
Medtr5g044160.1	Mtr.25174.1.S1_at	14-3-like protein GF14		4	4829.5	39.1358	34.9065	18.3918	4.28399	3.28186
Medtr5g045310.1	Mtr.10711.1.S1_at	hypothetical protein		3	35471.5	19.7923	29.1982	23.6577	16.0075	11.3444
Medtr5g057990.1	Mtr.8926.1.S1_at	alpha-glucosidase		2	2433.8	62.9551	31.448	5.06033	0.345877	0.190685
Medtr5g061290.1	Mtr.4707.1.S1_at	seven in absentia family protein		3	15209.7	12.01	30.5976	15.3025	15.5712	26.5188
Medtr5g064345.1	Mtr.12226.1.S1_s_at	phosphate-responsive 1 family protein		2	1380.57	57.1445	28.539	10.7152	2.99075	0.610501
Medtr5g069980.1	Mtr.28665.1.S1_at	hypothetical protein		2	142.973	58.3223	29.1646	1.39809	3.56475	7.55024
Medtr5g081550.1	Mtr.36171.1.S1_s_at	lipase		2	116.271	66.5615	19.7755	1.87621	0.816208	10.9706
Medtr5g092960.1	Mtr.28989.1.S1_at	F-box/RNI/FBD-like domain protein		4	289.726	46.0712	35.8332	4.64917	4.51123	8.9352
Medtr5g093570.1	Mtr.7293.1.S1_at	aspartate carbamoyltransferase, catalytic chain		2	1419.13	53.5539	30.5931	5.45677	4.47779	5.9184
Medtr6g013420.1	Mtr.575.1.S1_at	blue copper-like protein		4	10252.5	38.8875	27.7192	17.3274	10.2277	5.8382
Medtr6g023590.1	Mtr.39998.1.S1_at	short-chain alcohol dehydrogenase		2	350.685	72.2003	26.3378	1.16911	0.292768	0
Medtr6g027810.1	Mtr.43464.1.S1_at	hypothetical protein		4	7669.78	50.031	34.3628	7.28924	6.24754	2.06942
Medtr6g045097.1	Mtr.2004.1.S1_s_at	Kunitz type trypsin inhibitor / Alpha-fucosidase		4	242.999	43.525	22.2484	16.7515	10.8768	6.59832
Medtr6g078770.1	Mtr.45710.1.S1_s_at	transmembrane protein, putative		4	492.2	49.6663	41.1713	3.25241	2.42591	3.4841
Medtr7g011010.1	Mtr.18834.1.S1_at	EF hand calcium-binding family protein		3	892.935	25.2453	57.3615	10.9128	1.29741	5.18293
Medtr7g024730.1	Mtr.45474.1.S1_at	plant integral membrane protein		2	2032.65	58.8847	38.5334	2.58191	0	0
Medtr7g024750.1	Mtr.43830.1.S1_at	CASP-like protein		2	2435.25	68.3482	25.3161	6.29762	0.038083	0
Medtr7g061018.1	Mtr.21646.1.S1_s_at	metallothionein		3	504.877	19.2022	44.1957	28.7697	6.61806	1.21431
Medtr7g074250.1	Mtr.38699.1.S1_at	late embryogenesis abundant protein		2	372.181	51.3047	46.6194	2.07592	0	0
Medtr7g082180.1	Mtr.39860.1.S1_at	hypothetical protein		2	180.262	61.1432	36.6389	2.2179	0	0
Medtr7g092020.1	Mtr.11771.1.S1_at	guanylate kinase-like protein		4	2453.44	42.3762	28.6576	13.2539	12.5843	3.12805
Medtr7g092570.1	Mtr.17492.1.S1_at	UV-B-insensitive protein, putative		2	2775.1	51.9185	41.474	5.24205	1.19025	0.175183
Medtr7g095260.1	Mtr.45305.1.S1_at	type I inositol 1,4,5-trisphosphate 5-phosphatase CVP2		2	125.975	70.297	27.0378	2.66525	0	0
Medtr7g098170.1	Mtr.13519.1.S1_at	breast cancer susceptibility protein, putative		4	1582.74	43.2413	33.6848	20.3672	0.757946	1.94875
Medtr7g101290.1	Mtr.39530.1.S1_s_at	cytokinin riboside 5'-monophosphate phosphoribohydrolase		3	3015	9.54583	48.129	33.4326	3.29322	5.59935
Medtr7g107100.1	Mtr.11449.1.S1_at	glutamate carboxypeptidase, putative		2	459.198	53.4348	27.3461	8.29073	5.44553	5.48285
Medtr7g112420.1	Mtr.10703.1.S1_at	P-loop nucleoside triphosphate hydrolase superfamily protein		4	246.407	42.3678	34.2971	6.4509	0	16.8842
Medtr7g116520.1	Mtr.31198.1.S1_at	GDSL-like lipase/acylhydrolase		3	55.758	25.6427	66.6852	7.67213	0	0
Medtr8g005265.1	Mtr.2282.1.S1_at	DUF247 domain protein		2	726.442	69.2929	25.0288	4.41631	1.14977	0.112225
Medtr8g015950.1	Mtr.40237.1.S1_at	2,3-diketo-5-methylthio-1-phosphopentane phosphatase		3	1923.28	28.5766	48.6746	14.9907	6.28523	1.47284
Medtr8g015960.1	Mtr.40236.1.S1_s_at	2,3-diketo-5-methylthio-1-phosphopentane phosphatase		3	80.2661	24.7382	60.6474	12.4931	2.12132	0
Medtr8g017100.1	Mtr.17261.1.S1_at	DUF4228 domain protein		2	285.814	67.4836	30.9344	0.591149	0.755986	0.234812
Medtr8g018800.1	Mtr.50415.1.S1_s_at	hydroxyproline-rich glycoprotein family protein		3	2169.32	16.6636	35.3581	33.1475	8.89337	5.93745
Medtr8g023770.1	Mtr.4325.1.S1_s_at	inactive purple acid phosphatase-like protein		3	1608.33	18.6714	35.6911	20.4477	14.3458	10.844
Medtr8g028450.1	Mtr.41104.1.S1_at	seed maturation protein		4	4641.42	43.6873	25.5765	15.957	7.26737	7.51183
Medtr8g031100.1	Mtr.12634.1.S1_at	AT hook motif DNA-binding family protein		2	978.825	61.8791	25.5194	3.29783	4.43023	4.8735
Medtr8g031460.1	Mtr.13659.1.S1_at	hypothetical protein		2	343.243	58.2544	10.4427	6.73149	13.2441	11.3273
Medtr8g032570.1	Mtr.34614.1.S1_at	armadillo/beta-catenin-like repeat protein		3	2712.92	15.9333	34.4388	15.1312	19.5985	14.8982
Medtr8g075190.1	Mtr.51874.1.S1_at	F-box protein		4	730.605	47.1672	36.6745	11.8511	0.461431	3.84575
Medtr8g087425.1	Mtr.24715.1.S1_at	glutathione S-transferase		3	3089.57	12.3422	40.7065	27.3876	14.2195	5.34416
Medtr8g092060.1	Mtr.37078.1.S1_at	UPF0202 plant-like protein		4	2165.07	33.9847	29.0285	16.7932	3.05738	17.1363
Medtr8g098230.1	Mtr.38703.1.S1_at	P-loop nucleoside triphosphate hydrolase superfamily protein		4	366.731	47.445	25.2704	6.31448	8.0103	12.9598
Medtr8g098390.1	Mtr.1199.1.S1_at	AT hook motif DNA-binding family protein		2	1583.47	51.4268	30.4413	11.2052	1.44797	5.47861
	Mtr.11438.1.S1_at	Tetratricopeptide repeat (TPR)-like superfamily protein		4	2537.09	37.7138	29.2545	15.0095	2.66335	15.3588

## Sheet: Table S2
Supplemental Table S2. Expression of genes related to phenylpropanoid production and the biosynthesis, perception and degradation of Nod factors.
									note: red colour scale used to emphasize different degrees of expression
				data from Breakspear et al. 2014					data from Roux et al. 2014
				UP/DOWN= sig. changed vs )nodDABC control					cluster	total reads LCM (deseq normalized)	% of reads in each sample
Phenylpropanoid biosynthesis	gene symbol	Mt4.0v1	probeset	1 dpi	3 dpi	5 dpi	skl	NF	cluster	total reads LCM (normalized)	Z1	dZII	pZII	IZ	ZIII	Annotation based on IMGAG and/or homology to other plants
production of isoliquiritigenin
	PAL2	Medtr1g094780	Mtr.51909.1.S1_at	UP				UP	none	35.3059	26.3644	18.5704	34.2678	18.497	2.30044	PHENYLALANINE AMMONIA-LYASE 2
	PAL2	Medtr5g098720	Mtr.9254.1.S1_at				UP	UP	none	272.79	27.6967	9.86314	29.5711	24.6278	8.2413	PHENYLALANINE AMMONIA-LYASE 2
	4CL3	Medtr5g007640	Mtr.41031.1.S1_at					UP	none	81.3428	33.0202	24.2108	9.87709	21.0335	11.8584	4-COUMARATE:COA LIGASE 3
	4CL1	Medtr4g005750	Mtr.25611.1.S1_at					UP	none	65.4318	57.9878	17.7816	12.7981	1.14127	10.2912	4-COUMARATE:COA LIGASE 1
	CHS1	Medtr5g007717;Medtr5g007713	Mtr.49572.1.S1_x_at	UP			UP	UP	2	571.414	56.6614	8.61008	3.72009	21.2784	9.73002	CHALCONE SYNTHASE
	CHS1	Medtr5g007717;Medtr5g007713	Mtr.20187.1.S1_x_at	UP				UP	2	571.414	56.6614	8.61008	3.72009	21.2784	9.73002	CHALCONE SYNTHASE
	CHR3	Medtr3g083130	Mtr.37316.1.S1_at	UP		UP	UP	UP	2	879.646	48.8024	19.2946	13.056	11.1188	7.72818	CHALCONE REDUCTASE
	CHR1	Medtr5g097940	Mtr.15678.1.S1_s_at	UP		UP	UP	UP	none	1028.09	22.5249	18.0281	16.4291	30.8647	12.1531	CHALCONE REDUCTASE
	CHR2	Medtr7g016780;Medtr7g016800	Mtr.17621.1.S1_x_at						1	107.653	81.1052	13.4534	1.50682	2.01936	1.91528
	CHI	Medtr1g115890;Medtr1g115870	Mtr.10779.1.S1_at					UP	2	1238.22	60.5485	16.553	2.91778	4.58942	15.3913	CHALCONE ISOMERASE
	CHI-2	Medtr1g115820	Mtr.8531.1.S1_at						2	1235.44	51.5455	14.276	9.82441	11.9107	12.4434	CHALCONE ISOMERASE 2
									GROUP*	6051.44	0.482962	0.149967	0.0962526	0.156903	0.113916
production of methoxychalcone
	ChOMT1	Medtr1g096310	Mtr.40868.1.S1_at	UP		UP	UP	UP	2	127.657	64.0599	34.804	0.633098	0	0.502948	CHALCONE-O-METHYLTRANSFERASE
	ChOMT2	Medtr3g021440	Mtr.18066.1.S1_s_at	UP		UP	UP	UP	none	59.3244	55.3387	28.6552	5.99801	10.0081	0	CHALCONE-O-METHYLTRANSFERASE
	ChOMT3	Medtr7g011900	Mtr.35413.1.S1_at		UP	UP	UP	UP	none	2.80284	52.8885	0	0	0	13.7781	CHALCONE-O-METHYLTRANSFERASE
	ChOMT4	Medtr7g012070	Mtr.41208.1.S1_at		UP			UP	none	7.25038	6.62324	0	33.3333	33.3333	26.7101	CHALCONE-O-METHYLTRANSFERASE
									GROUP*	186.982	0.612929	0.328532	0.0233525	0.0317531	0.00343376
production of medicarpin
	IOMT1	Medtr7g014570	Mtr.49862.1.S1_at					DOWN	none	22.7506	31.1609	36.7709	3.76788	21.708	6.59227	ISOFLAVONE O-METHYLTRANSFERASE
	IF2'H	no match	Mtr.8827.1.S1_at					UP	none	1.52326	17.0593	16.274	0	0	0	ISOFLAVONE 2'-HYDROXYLASE
	IFR	Medtr5g020760	Mtr.410.1.S1_s_at					UP	12	655.982	13.2946	1.11515	15.2753	41.2053	29.1097	ISOFLAVONE REDUCTASE
	VRC1	Medtr7g074710	Mtr.25021.1.S1_at					UP	2	310.02	47.0178	10.6553	3.17788	26.3734	12.7756	VESTITONE REDUCTASE
	VRC2	Medtr7g074730	Mtr.25019.1.S1_at	UP	UP	UP	UP	UP	none	14.6787	25.2713	32.4281	2.80503	39.4956	0	VESTITONE REDUCTASE
Nod factor production and signalling/degradation	gene symbol	Mt4.0v1	probeset	1 dpi	3 dpi	5 dpi	skl	NF	cluster	total reads LCM (deseq normalized)	Meristem	DZII	PZII	IZ	ZIII
Nod factor perception	NFP	Medtr5g019040	Mtr.15789.1.S1_at			DOWN			2	738.268	69.9295	28.5605	0.956881	0.450266	0.102781
	LYK3	Medtr5g086130	Mtr.142.1.S1_s_at					DOWN	2	481.333	61.9586	34.5262	3.31929	0	0.195885
	NFH1	Medtr4g116990	Mtr.39553.1.S1_at		UP	UP			3	706.854	9.30464	39.2475	35.4807	5.00327	10.9639
rhizobial nod factor synthesis and transport	gene	gene id							cluster	total reads LCM (deseq normalized)	Meristem	DZII	PZII	IZ	ZIII
	nodM	SMa0878							none	684.441	13.1361	27.3046	27.9237	9.06662	22.569	NodM Glucosamine--fructose-6-phosphate aminotransferase
	nodC	SMa0866							5	1137.15	37.2338	22.6142	9.29055	8.56332	22.2981	NodC N-acetylglucosaminyltransferase
	nodB	SMa0868							5	381.491	42.6464	16.267	4.18363	4.86285	32.0401	NodB chitooligosaccharide deacetylase
	nodA	SMa0869							5	575.107	62.1527	7.53792	1.79765	2.60726	25.9045	NodA N-acyltransferase
	nodE	SMa0853							13	2177.08	38.2036	5.1643	1.04818	21.0423	34.5415	NodE beta ketoacyl ACP synthase
	nodF	SMa0852							2	613.543	56.3292	7.53068	1.00703	13.7394	21.3936	NodF acyl carrier protein
	nodI	SMa0864							5	717.871	50.9183	13.0407	3.74151	9.55007	22.7495	NodI ABC transporter,ATP-binding protein
	nodJ	SMa0863							5	666.266	32.9077	20.9348	6.01049	15.314	24.833	NodJ ABC transporter,permease
nodD genes									GROUP*	6268.51	0.431626	0.120331	0.0363483	0.134628	0.277066
	nodD1	SMa0870							8	792.781	2.99772	12.5998	13.4824	25.2323	45.6877	NodD1 nod-box dependent transcriptional activator
	nodD2	SMa0757							7	1987.21	5.38819	4.16566	2.42982	9.69342	78.3229	NodD2 nod box-dependent transcription activator
	nodD3	SMa0840							13	498.205	31.4743	11.7581	4.41468	8.2185	44.1344	NodD3 nod box-dependent transcriptional activator
other nod genes									GROUP*		0.0877506	0.0735964	0.0540469	0.132279	0.652386
	syrM	SMa0849							12	2477.55	12.0276	4.35312	2.68587	27.8639	53.0696	SyrM transcriptional regulator
	nodP1	SMa0855							8	2245.27	16.2571	5.9949	2.26953	18.6341	56.8444	NodP1 ATP-sulfurylase small subunit
	nodQ1	SMa0857							7	2652.97	10.8175	1.98336	1.60917	14.3629	71.2271	NodQ1 ATP-sulfurylase large subunit-APS kinase
	nodG	SMa0854							8	1615.89	15.0418	4.7417	1.32365	20.5695	58.3234	NodG 3-oxoacyl-(acyl carrier protein) reductase
	nodL	SMa0772							7	26660.5	2.44668	0.29773	0.121158	19.0941	78.0403	NodL Nod factor acetyltransferase
	nodQ2	SMb21224							none	643.118	14.1024	14.8328	14.2728	29.037	27.755	Sulfate adenylyltransferase
	noeA	SMa0773							6	67795.9	1.37563	0.439188	0.139965	31.9334	66.1118	NoeA host specific nodulation protein
	noeB	SMa0774							7	32239.9	3.44987	1.74518	0.609925	21.18	73.015	NoeB host specific nodulation protein
	nodP2	SMb21223							5	2655.19	18.7226	38.8528	20.3055	19.7331	2.38606	Putative sulfate adenylyltransferase subunit 2 protein
	nodN2	SMc03927							11	2898.54	17.1571	21.7411	25.569	28.4603	7.07251	Putative nodulation protein
	nodN	SMa0874							none	289.525	20.7748	23.6038	19.3065	13.6767	22.6382	NodN dehydratase
*values used in Figure 2 : calculated as the percentage of total normalized transcripts in each zone (sum of transcripts for all genes in the group in a given zone/total trancripts for all genes in all zones). Genes with fewer than 50 transcripts (shown italicized in gray) were excluded from the calculation
total normalized reads <50

## Sheet: Table S3
Table S3. Expression of Rhizobial Induced Peroxidases in root hairs of rhizobially inoculated plants and in nodules.
								note: red colour scale used to emphasize different degrees of expression
			data from Breakspear et al. 2014					data from Roux et al. 2014
			UP/DOWN= sig. changed vs )nodDABC control					cluster	total	% of reads in each sample
name	gene model	probeset	1 dpi	3 dpi	5 dpi	skl	NF			Meristem	DZII	PZII	IZ	ZIII
RIP1	Medtr5g074860.1	Mtr.25211.1.S1_at	UP		UP	UP		2	603.334	68.4621	24.2846	5.24147	1.10774	0.904122
RIP2	Medtr1g115900.1	Mtr.11242.1.S1_at		UP	UP	UP	UP		14.8298	86.214	13.786	0	0	0
RIP3	Medtr2g029560.1	Mtr.43507.1.S1_at	UP	UP	UP	UP	UP		9.66507	47.5186	33.7502	11.8549	6.87631	0
RIP4	Medtr1g054205.1	Mtr.34175.1.S1_at			UP				8.28565	25.642	46.5463	15.6677	12.144	0
RIP5	Medtr2g088770.1	Mtr.37542.1.S1_at				UP		3	1393.93	23.8121	36.7896	28.6573	8.24718	2.49386
RIP6	Medtr6g008075.1	Mtr.12914.1.S1_at	UP	UP	UP	UP	UP	3	2211.82	19.5887	29.0438	33.0693	11.9931	6.30514
RIP7	Medtr2g029820.1	Mtr.40125.1.S1_at		UP	UP	UP	UP	1	2823.21	85.1159	11.3201	2.66782	0.607415	0.288728
RIP8	Medtr4g029170.1	Mtr.40970.1.S1_at				UP	UP		2.95959	17.0593	82.9407	0	0	0
RIP10	Medtr7g107500.1	Mtr.43780.1.S1_at		UP	UP	UP	UP		1.86867	33.3333	0	0	33.3333	0
								GROUP*	7069.9	0.509257	0.230554	0.176022	0.0574573	0.0267092
RIP9	Medtr2g029750.1	Mtr.10356.1.S1_at			UP	UP	UP	9	49964.6	3.67633	4.1783	1.3169	65.9414	24.8871
*values used in Figure 2 : calculated as the percentage of total normalized transcripts in each zone (sum of transcripts for all genes in the group in a given zone/total trancripts for all genes in all zones). Genes with fewer than 50 transcripts (shown italicized in gray) were excluded from the calculation

## Sheet: Table S4
Table S4. Expression of all M. truncatula genes encoding CCAAT-box subunits in root hairs of inoculated plants (Breakspear et al, 2014) and in nodules (Roux et al., 2015).
			data from Breakspear et al. 2014					data from Roux et al. 2014
			UP/DOWN=significantly changed compared to control							total reads LCM (deseq normalized)
gene symbol	Mt4.0v1	Affymetrix probeset	1 dpi	3 dpi	5 dpi	skl	NF	cluster	total reads LCM (deseq normalized)	Meristem	DZII	PZII	IZ	ZIII
NF-YA1	Medtr1g056530.1	Mtr.43750.1.S1_at	UP	UP	UP	UP	UP	3	33950.1	26.3	33.6	27.2	8.5	4.4	3
NF-YA2	Medtr7g10645.2	Mtr.1584.1.S1_at	UP		UP	UP	UP	3	7449.9	17.3	45.6	31.5	4.7	0.9	3
NF-YA3	Medtr2g041090.2	Mtr.42674.1.S1_at						13	10279.9	8.3	24.2	18.4	14.6	34.4	13
NF-YA4	Medtr2g099490.1	Mtr.51561.1.S1_at					UP	13	404.4	17.3	10.4	9.9	24.1	38.2	13
NF-YA5	Medtr3g061510.2	Mtr.40999.1.S1_at					UP		2264.1	22.9	24.2	22.2	13.7	17.1
NF-YA6	Medtr2g030170.1	Mtr.44133.1.S1_at							1371	25.3	24.5	15.2	18.4	16.6
NF-YA7	Medtr8g037270.1	Mtr.5583.1.S1_at						7	1845.3	5.6	6.4	5.1	13.5	69.5	7
NF-YA8	Medtr8g019540.1	Mtr.34979.1.S1_at						4	573.1	42	35.1	11.2	4.1	7.5
NF-YB1	Medtr2g056000.1	Mtr.40530.1.S1_at				DOWN	DOWN		375.5	20.8	20.9	17.7	24.2	16.4
NF-YB2	Medtr7g100650.1	Mtr.38058.1.S1_at						11	3075.4	16.3	13.1	27.7	26	17	11
NF-YB3	Medtr4g133952.1	Mtr.2632.1.S1_at							NA
NF-YB4	Medtr4g052950.1	Mtr.42266.1.S1_at							2506	44.6	25.8	9.3	8	12.2	4
NF-YB5	Medtr4g112380.1	Mtr.14243.1.S1_at							2782	20.2	21.3	15.6	22.9	20
NF-YB6	Medtr1g088860.1	Mtr.28326.1.S1_at							29.7	56.7	40.1	3.2	0	0
NF-YB7	Medtr8g091720.1	Mtr.4282.1.S1_at	UP				UP		114.9	2.9	41.3	51.2	4.6	0	3
NF-YB8	Medtr4g133938.1	Mtr.4407.1.S1_at					DOWN		4.5	100	0	0	0	0
NF-YB9	Medtr1g072790.1	Mtr.13328.1.S1_at							863.2	76.5	10.2	2.5	4.6	6.2	1
NFY-B10	Medtr1g039040.1	Mtr.26183.1.S1_at							NA
NFY-B11	Medtr1g083070.1	Mtr.36243.1.S1_at							0	0	0	0	0	0
NFY-B12	Medtr3g058980.1	Mtr.37614.1.S1_at				DOWN			431.2	11.8	23.6	9.5	18.6	36.5	13
NFY-B13	Medtr2g026710.1								1251.2	15.1	29.5	8.6	11.3	35.5	13
NFY-B14	Medtr5g095900.1								NA
NFY-B15	Medtr8g093920.1	Mtr.46490.1.S1_at							NA
NFY-B16	Medtr4g119500.1								8457.6	36.3	51.3	8	1.9	2.6	4
NFY-B17	Medtr5g095740.1	Mtr.39690.1.S1_x_at							7.1	12.8	78.3	9	0	0
NF-YB18	Medtr0392s0020.1								8659.4	36.8	54	7.9	1	0.3	3
NF-YB19	Medtr1g029100.1								NA
NF-YC1	Medtr1g082660.1	Mtr.1034.1.S1_at							3183.3	13.7	15.7	18	22.6	30.1	13
NF-YC2	Medtr7g113680.1	Mtr.48660.1.S1_at	UP		UP	UP	UP		17175.1	21.2	34.6	12.3	18.8	13.1	3
NF-YC3	Medtr3g099180.1	Mtr.40976.1.S1_at							39.3	64.2	16.2	9.2	0	10.4
NF-YC4		Mtr.9876.1.S1_at							1148.9	9.7	17.1	18.1	44.4	10.8	11
NF-YC5	Medtr5g088760.1	Mtr.29974.1.S1_at							61.4	37.5	15.3	9.1	13	25
NF-YC6	Medtr2g081600.1	Mtr.51511.1.S1_s_at							NA
NF-YC7	Medtr4g059710.1	Mtr.18368.1.S1_at							518.3	35.3	30.3	15.7	7.1	11.6	4
NF-YC8	Medtr3g012030.2	Mtr.38060.1.S1_at							876.7	17.9	16.2	16.9	27.2	21.8
NF-YC9	Medtr3g085430.1	Mtr.10110.1.S1_at							1273.3	29.3	22.4	8.7	18.5	21.1
NF-YC10	Medtr2g023340.1								NA
NF-YC11	Medtr2g081630.1	Mtr.16863.1.S1_at							62.6	64.6	26.1	9.3	0	0	2
			no probeset
